# Supplementary material for: Induction of miR-665-3p Impairs the Differentiation of Myogenic Progenitor Cells by Regulating the TWF1-YAP1 Axis
Source: Cells. 2023 Apr 8;12(8):1114. doi: 10.3390/cells12081114 (PMC10136822; doi:10.3390/cells12081114)
Supplement: Supplementary file 1 [file cells-12-01114-s001.zip]

Archive with 2 entries (2 files):
- Figures S1-S3.pdf
- Table S1-S4.pdf
